# Supplementary material for: Protein Persulfidation in Plants: Function and Mechanism
Source: Antioxidants (Basel). 2021 Oct 16;10(10):1631. doi: 10.3390/antiox10101631 (PMC8533255; doi:10.3390/antiox10101631)
Supplement: Supplementary file 1 [file antioxidants-10-01631-s001.zip]

Archive with 1 entries (1 files):
- antioxidants-1398221-supplementary.pdf
